# Supplementary material for: A Comprehensive Review of the Latest Approaches to Managing Hypercholesterolemia: A Comparative Analysis of Conventional and Novel Treatments: Part I
Source: Life (Basel). 2025 Jul 25;15(8):1185. doi: 10.3390/life15081185 (PMC12387733; doi:10.3390/life15081185)
Supplement: Supplementary file 1 [file life-15-01185-s001.zip]

Archive with 1 entries (1 files):
- life-3730296-supplementary.pdf
